# Supplementary material for: Simultaneous Quantification and Pharmacokinetic Characterization of Doxapram and 2-Ketodoxapram in Porcine Plasma and Brain Tissue
Source: Pharmaceutics. 2022 Mar 31;14(4):762. doi: 10.3390/pharmaceutics14040762 (PMC9031635; doi:10.3390/pharmaceutics14040762)
Supplement: Supplementary file 1 [file pharmaceutics-14-00762-s001.zip]

Archive with 1 entries (1 files):
- pharmaceutics-1638703-supplementary.pdf
